# Supplementary material for: Bioconductor workflow for single-cell RNA sequencing: Normalization, dimensionality reduction, clustering, and lineage inference
Source: F1000Res. 2017 Jul 21;6:1158. [Version 1] doi: 10.12688/f1000research.12122.1 (PMC5558107; doi:10.12688/f1000research.12122.1)
Supplement: Supplementary file 1 [file f1000research-6-13120-s0000.tgz]

Archive with 1 entries (1 files):
- 254521cd-3372-444e-96cb-4efd0d7a44d2.pdf
